# Supplementary material for: Functional Characterization of Soybean Glyma04g39610 as a Brassinosteroid Receptor Gene and Evolutionary Analysis of Soybean Brassinosteroid Receptors
Source: Int J Mol Sci. 2016 Jun 7;17(6):897. doi: 10.3390/ijms17060897 (PMC4926431; doi:10.3390/ijms17060897)
Supplement: Supplementary file 1 [file ijms-17-00897-s001.zip]

Archive with 3 entries (2 files):
- ijms-128646-Supplementary Materials/
- ijms-128646-Supplementary Materials/ijms-128646-Spreadsheet_S1.xls
- ijms-128646-Supplementary Materials/ijms-128646-supplementary.pdf
