# Supplementary material for: Functional Characterization of Soybean Glyma04g39610 as a Brassinosteroid Receptor Gene and Evolutionary Analysis of Soybean Brassinosteroid Receptors
Source: Int J Mol Sci. 2016 Jun 7;17(6):897. doi: 10.3390/ijms17060897 (PMC4926431; doi:10.3390/ijms17060897)
Supplement: Supplementary file 1 [file ijms-17-00897-s001.zip › ijms-128646-Supplementary Materials/ijms-128646-Spreadsheet_S1.xls]

## Sheet: Spreadsheet S1
Spreadsheet S1. Accession numbers of the BR receptor genes and proteins as well as associated general information. A total of 76 documented BR receptors and putative BR receptors from monocots and dicots were used to reconstruct the phylogenetic tree with MrBayes and PhyML programs. SP, signaling peptide; KD, kinase domain; TM, transmembrane domain; AA, amino acid. The TM, SP, and KD were predict…
Species		gene	locus	Protein ID (Genbank Accession no.)	SP	TM	KD	Total length (AAs)
Arabidopsis thaliana		AtBRI1	AT4G39400	NP_195650	1..31	792-814	883-1155	1196
		AtBRL1	AT1G55610	NP_175957.1	1..21	777-799	859-1134	1166
		AtBRL2	AT2G01950	NP_178304.1	1..28	756-778	838-1124	1143
		AtBRL3	AT3G13380	NP_187946.1	1..23	773-795	858-1136	1164
Oryza sativa		OsBRI1	LOC_Os01g52050	NP_001044077.1	1..24	717-739	807-1080	1121
		OsBRL1	LOC_Os09g12240	NP_001062792.2	1..29	826-848	912-1184	1214
		OsBRL2	LOC_Os10g02500	NP_001064047.2	1..20	740-762	824-1098	1110
		OsBRL3	LOC_Os08g25380	NP_001175526.1	1..29	830-852	913-1184	1214
Zea mays		ZmBRI1	GRMZM2G048294	XP_008656807.1	1..21	719-741	808-1081	1122
		ZmBRL1	GRMZM2G092604	XP_008652521.1	1..26	825-847	918-1187	1215
		ZmBRL2	GRMZM2G002515	XP_008659178.1	1..18	742-764	834-1102	1118
		ZmBRL3	GRMZM2G438007	AFW61942.1	1..25	no	912-1184	1208
Sorghum bicolor		SbBRI1	Sb03G032990	XP_002458412.1	1..22	716-738	806-1088	1120
		SbBRL1	Sb02G019470	XP_002459968.1	1..28	827-849	912-1184	1214
		SbBRL2	Sb01G026940	XP_002464803.1	1..18	750-772	834-1103	1124
Brachypodium distachyon		BradiBRL2	Bradi3G21400	KQJ96175.1	1..22	734-756	818-1101	1116
		BradiBRL1	Bradi4G27440	XP_003577946.1	1..26	823-845	909-1181	1211
		BradiBRI1	Bradi2G48280	XP_003569690.1	1..24	719-741	808-1081	1122
Hordeum vulgare		HvBRI1	-	BAD01654.1	1..21	715-737	804-1077	1118
Pisum sativum		PsBRI1	-	BAC99050.1	no	788-810	875-1148	1188
Glycine max		GmBRI1b	Glyma04g39610	NP_001237411.1	1..22	787-809	874-1146	1187
		GmBRI1a	Glyma06g15270	|XP_003526839.1	1..20	784-806	871-1143	1184
		GmBRl1a	Glyma04g12860	XP_014630115.1	no	35-37; 843-865	928-1202	1227
		GmBRL1b	Glyma06g47870	XP_006582419.2	1..43	827-849	912-1186	1211
		GmBRL2a	Glyma05g26771	-	1..29	no	756-1038	1053
		GmBRI2b	Glyma08g09750	XP_006585065.1	1..32	752-774	837-1121	1136
Solanum lycopersicum		SolyBRI1	Solyc04g051510.1.1	NP_001296180.1	1..34	801..823	888-1160	1207
		SolyBRL2	Solyc04g008430.1.1	XP_004236904.1	1..27	746-768	831-1113	1126
		SolyBRL1	Solyc07g066230.2.1	XP_004244326.1	1..37	805-827	889-1136	1166
Solanum tuberosum		StBRI1	PGSC0003DMG400019698	ABO27627.1	1..33	800-822	887-1159
Medicago truncatula		MtBRI1	Medtr3g095100.1	XP_003602504.1	no	no	875-1147	1188
Phaseolus vulgaris		PvBRI1	Phvul.009G138500.1	XP_007137582.1	1..25	no	832-1104	1145
		PvBRL1	Phvul.005G005900.1	XP_007148685.1	no	845-867	930-1204	1229
		PvBRL2	Phvul.002G184800.1	XP_007158820.1	1..28	750-772	835-1117	1132
Populus trichocarpa		PtBRI1a	Potri.005G086500.1	|XP_002307140.2	no	657-679; 788-810	876-1148	1184
		PtBRI1b	Potri.007G078100.1	XP_002310619.1	1..19	792-814	880-1153	1193
		PtBRL1a	Potri.001G472900.1	XP_002300597.2	1..20	799-821	881-1155	1171
		PtBRL1b	Potri.011G169600.1	-	1..38	834-856	919-1193	1224
		PtBRL2a	Potri.008G140500.1	XP_002312487.1	1..28	752-774	837-1123	1134
		PtBRL2b	Potri.010G101100.1	XP_002314754.1	1..26	756-778	838-1124	1135
Eucalyptus grandis		EucgrBRI1	Eucgr.I00303.1	XP_010027753.1	1..22	795-817	884-1156	1197
		EucgrBRL1a	Eucgr.F03642.1	XP_010063204.1	1..30	834-856	916-1191	1221
		EucgrBRL1b	Eucgr.F01980.1	KCW68313.1	1..30	781-803	863-1137	1168
		EucgrBRL2b	Eucgr.G02065.1	KCW64447.1|	no	724-746	810-1095	1110
		EucgrBRL2a	Eucgr.B02648.1	KCW85942.1	1..24	625-647	710-996	1011
Citrus sinensis		CisBRI1	orange1.1g046275m	KDO57102.1	1..23	775-797	862-1134
		CisBRL1	orange1.1g000889m	KDO73942.1	1..44	848-870	930-1204	1237
		CisBRL2	orange1.1g036815m	KDO57805.1	5..22	650-672	736-1013	1013
Gossypium raimondii		GoraBRI1a	Gorai.002G149600.1	XP_012466903.1	1..28	799-818	882-1154	1194
		GoraBRI1b	Gorai.003G048200.1	XP_012469930.1	1..25	787-809	874-1146	1186
		GoraBRI1c	Gorai.007G062800.1	XP_012489314.1	1..28	797-819	883-1155	1194
		GoraBRL1	Gorai.009G455100.1	XP_012444134.1	1..35	827-849	912-1186	1211
		GoraBRL2	Gorai.002G171000.1	KJB15320.1	1..27	718-740	803-1085	1100
Cucumis sativa		CucsaBRI1	Cucsa.101450.1	NP_001303692.1	no	12-34; 798-820	892-1161	1198
		CucsaBRL2	Cucsa.026570.1	XP_004150152.1	no	721-743	866-1145	1157
Prunus persica		PpBRI1	ppa000566m.g	XP_007208382.1	no	697-719	783-1055	1095
		PpBRL2	ppa022290m.g	XP_007224892.1	1..28	754-776	839-1121	1136
		PpBRL1	ppa000552m.g	XP_007208127.1	1..23	no	801-1075	1100
Manihot esculenta		MeBRI1b	cassava4.1_000470m	-	1..23	797-8198	884-1156	1194
		MeBRI1a	cassava4.1_000469m	-	1..30	798-820	886-1158	1195
		MeBRL1a	cassava4.1_000430m	-	no	13-55; 836-858	921-1195	1224
		MeBRL1b	cassava4.1_000618m	-	1..36	715-737	800-1074	1106
		MeBRL2a	cassava4.1_034159m	-	1..28	754-776	838-1120	1135
		MeBRL2b	cassava4.1_000548m	-	1..28	757-776	838-1120	1135
Ricinus communis		RcBRI1	29592.t000003	XP_002533171.1	no	688-710	775-1047	1086
		RcBRL1	28966.t000004	XP_002529204.1	1..26	689-711	773-1043	1079
		RcBRL2	29780.t000073	XP_002521903.1	1..31	761-783	843-1129	1140
Nicotiana tobacco		NtBRI1		ABR18799	no	19-41;808-830	895-1167	1214
Selaginella moelledorffii		Smo99902	Smoellendorffii99902	XP_002973771.1	1..20	951-973	1040-1312	1339
		Smo114392	Smoellendorffii114392	XP_002981339.1	1..20	841-863	935-1215	1220
		Smo92819	Smoellendorffii92819	-	no	870-892	961-1241	1246
Physcomitrella patens		Phpat.001G165500	Phpat.001G165500	-	1..24	960-982	1048-1322	1397
		Phpat.022G043500	Phpat.022G043500	-	1..26	992-1014	1074-1346	1361
		Phpat.001G063000	Phpat.001G063000	-	1..16	986-1008	1064-1336	1351
		Phpat.014G063600	Phpat.014G063600	-	1..25	989-1011	1074-1346	1355
		Phpat.019G062800	Phpat.019G062800	-	no	1063-1085	1148-1420	1345
		Phpat.017G083100.	Phpat.017G083100.	-	no	933-955	1020-1292	1301
